# Supplementary material for: Fuzzy Logic Analysis of Kinase Pathway Crosstalk in TNF/EGF/Insulin-Induced Signaling
Source: PLoS Comput Biol. 2009 Apr 3;5(4):e1000340. doi: 10.1371/journal.pcbi.1000340 (PMC2663056; doi:10.1371/journal.pcbi.1000340)
Supplement: Dataset S1 — Matlab and python scripts for model simulation and analysis. (0.08 MB ZIP) [file pcbi.1000340.s007.zip]

Archive with 64 entries (62 files):
- model files/3MF model/
- model files/3MF model/akt3_s.fis
- model files/3MF model/akt3_sn.fis
- model files/3MF model/casp83_s.fis
- model files/3MF model/casp83_sn.fis
- model files/3MF model/erk2_s.fis
- model files/3MF model/erk2_sn.fis
- model files/3MF model/fkhr_s.fis
- model files/3MF model/fkhr_sn.fis
- model files/3MF model/ikk_s.fis
- model files/3MF model/ikk_sn.fis
- model files/3MF model/irsS3_s.fis
- model files/3MF model/irsS3_sn.fis
- model files/3MF model/irsY_s.fis
- model files/3MF model/irsY_sn.fis
- model files/3MF model/jnk2_s.fis
- model files/3MF model/jnk2_sn.fis
- model files/3MF model/mek3_s.fis
- model files/3MF model/mek3_sn.fis
- model files/3MF model/mk2_s.fis
- model files/3MF model/mk2_sn.fis
- model files/3MF model/modelcm_sn.mdl
- model files/3MF model/proc3_s.fis
- model files/3MF model/proc3_sn.fis
- model files/akt_s.fis
- model files/akt_sn.fis
- model files/akt4_s.fis
- model files/casp8_s.fis
- model files/casp8_sn.fis
- model files/changeslope.py
- model files/erk_s.fis
- model files/erk_sn.fis
- model files/fkhr_s.fis
- model files/fkhr_sn.fis
- model files/fuzblockmask.m
- model files/ikk_s.fis
- model files/ikk_sn.fis
- model files/irsS_s.fis
- model files/irsS_sn.fis
- model files/irsY_s.fis
- model files/irsY_sn.fis
- model files/jnk_s.fis
- model files/jnk_sn.fis
- model files/mek_s.fis
- model files/mek_sn.fis
- model files/mk2_s.fis
- model files/mk2_sn.fis
- model files/moadaug1607.mat
- model files/model.mdl
- model files/proc3_s.fis
- model files/proc3_sn.fis
- model files/regression/
- model files/regression/basic_2in_1out_232mem_sug.fis
- model files/regression/basic_2in_1out_343mem_g_skew_sug6.fis
- model files/regression/fitfuzzy212.m
- model files/regression/fitfuzzy213.m
- model files/regression/fitmk2.m
- model files/regression/fitmk22.m
- model files/regression/mk2_sn.fis
- model files/regression/mk22_sn.fis
- model files/regression/moaddata.mat
- model files/run_sn.m
- model files/runmoad.m
- model files/sidebyside.asv
