# Supplementary material for: Fuzzy Logic Analysis of Kinase Pathway Crosstalk in TNF/EGF/Insulin-Induced Signaling
Source: PLoS Comput Biol. 2009 Apr 3;5(4):e1000340. doi: 10.1371/journal.pcbi.1000340 (PMC2663056; doi:10.1371/journal.pcbi.1000340)
Supplement: Dataset S1 — Matlab and python scripts for model simulation and analysis. (0.08 MB ZIP) [file pcbi.1000340.s007.zip › model files/3MF model/akt3_sn.fis]

[System]
Name='akt3_s'
Type='sugeno'
Version=2.0
NumInputs=4
NumOutputs=1
NumRules=19
AndMethod='prod'
OrMethod='probor'
ImpMethod='prod'
AggMethod='sum'
DefuzzMethod='wtaver'

[Input1]
Name='insulin'
Range=[0 1]
NumMFs=3
MF1='L':'gauss2mf',[0.136000 -0.040000 0.136000 0.089874]
MF2='M':'gauss2mf',[0.136000 0.410126 0.136000 0.589874]
MF3='H':'gauss2mf',[0.136000 0.910126 0.136000 1.040000]

[Input2]
Name='td-erk'
Range=[0 1]
NumMFs=3
MF1='L':'gauss2mf',[0.136000 -0.040000 0.136000 0.089874]
MF2='M':'gauss2mf',[0.136000 0.410126 0.136000 0.589874]
MF3='H':'gauss2mf',[0.136000 0.910126 0.136000 1.040000]

[Input3]
Name='egf'
Range=[0 1]
NumMFs=3
MF1='L':'gauss2mf',[0.136000 -0.040000 0.136000 0.089874]
MF2='M':'gauss2mf',[0.136000 0.410126 0.136000 0.589874]
MF3='H':'gauss2mf',[0.136000 0.910126 0.136000 1.040000]

[Input4]
Name='time'
Range=[0 1]
NumMFs=4
MF1='L':'gauss2mf',[0.136000 -0.040000 0.136000 0.006524]
MF2='LM':'gauss2mf',[0.136000 0.326776 0.136000 0.339874]
MF3='MH':'gauss2mf',[0.136000 0.660126 0.136000 0.673224]
MF4='H':'gauss2mf',[0.136000 0.993476 0.136000 1.040000]

[Output1]
Name='Akt'
Range=[0 1]
NumMFs=3
MF1='L':'constant',[0]
MF2='M':'constant',[0.5]
MF3='H':'constant',[1]

[Rules]
0 3 0 0, 1 (1) : 1
3 0 0 0, 3 (1) : 1
2 0 0 0, 2 (1) : 1
2 0 0 1, 2 (1) : 1
2 0 0 2, 1 (1) : 1
1 0 1 1, 1 (1) : 1
1 0 1 2, 1 (1) : 1
1 0 1 3, 2 (1) : 1
1 0 1 4, 2 (1) : 1
-3 0 2 1, 2 (1) : 1
-3 0 2 2, 1 (1) : 1
-3 0 2 4, 2 (1) : 1
-3 0 2 3, 1 (1) : 1
-3 0 3 1, 3 (1) : 1
-3 0 3 2, 1 (1) : 1
-3 0 3 3, 2 (1) : 1
-3 0 3 4, 2 (1) : 1
-3 0 3 3, 2 (1) : 1
-3 0 3 4, 2 (1) : 1
