# Supplementary material for: Fuzzy Logic Analysis of Kinase Pathway Crosstalk in TNF/EGF/Insulin-Induced Signaling
Source: PLoS Comput Biol. 2009 Apr 3;5(4):e1000340. doi: 10.1371/journal.pcbi.1000340 (PMC2663056; doi:10.1371/journal.pcbi.1000340)
Supplement: Dataset S1 — Matlab and python scripts for model simulation and analysis. (0.08 MB ZIP) [file pcbi.1000340.s007.zip › model files/3MF model/casp83_s.fis]

[System]
Name='casp83_s'
Type='sugeno'
Version=2.0
NumInputs=4
NumOutputs=1
NumRules=7
AndMethod='prod'
OrMethod='probor'
ImpMethod='prod'
AggMethod='sum'
DefuzzMethod='wtaver'

[Input1]
Name='mk2'
Range=[0 1]
NumMFs=3
MF1='L':'gauss2mf',[0.136 -0.04 0.136 0.087366]
MF2='M':'gauss2mf',[0.136 0.407618 0.136 0.587366]
MF3='H':'gauss2mf',[0.136 0.907618 0.136 1.04]

[Input2]
Name='ikk'
Range=[0 1]
NumMFs=3
MF1='L':'gauss2mf',[0.136 -0.04 0.136 0.046237]
MF2='M':'gauss2mf',[0.136 0.36649 0.136 0.546237]
MF3='H':'gauss2mf',[0.136 0.86649 0.136 1.04]

[Input3]
Name='akt'
Range=[0 1]
NumMFs=3
MF1='L':'gauss2mf',[0.136 -0.04 0.136 0.089874]
MF2='M':'gauss2mf',[0.136 0.410126 0.136 0.589874]
MF3='H':'gauss2mf',[0.136 0.910126 0.136 1.04]

[Input4]
Name='time'
Range=[0 1]
NumMFs=3
MF1='L':'gauss2mf',[0.136 -0.444761904761905 0.136 0.0793380952380952]
MF2='M':'gauss2mf',[0.17 0.367936507936508 0.17 0.467936507936508]
MF3='H':'gauss2mf',[0.136 0.804290476190476 0.136 0.984190476190476]

[Output1]
Name='ccasp'
Range=[0 1]
NumMFs=3
MF1='L':'constant',[0]
MF2='M':'constant',[0.5]
MF3='H':'constant',[1]

[Rules]
3 0 0 0, 3 (1) : 1
2 0 0 0, 2 (1) : 1
0 1 0 3, 1 (0.5) : 1
0 2 0 3, 2 (0.5) : 1
0 3 0 3, 3 (0.5) : 1
0 0 3 0, 1 (0.3) : 1
1 0 0 0, 1 (1) : 1
