# Supplementary material for: Fuzzy Logic Analysis of Kinase Pathway Crosstalk in TNF/EGF/Insulin-Induced Signaling
Source: PLoS Comput Biol. 2009 Apr 3;5(4):e1000340. doi: 10.1371/journal.pcbi.1000340 (PMC2663056; doi:10.1371/journal.pcbi.1000340)
Supplement: Dataset S1 — Matlab and python scripts for model simulation and analysis. (0.08 MB ZIP) [file pcbi.1000340.s007.zip › model files/3MF model/erk2_sn.fis]

[System]
Name='erk2_s'
Type='sugeno'
Version=2.0
NumInputs=2
NumOutputs=1
NumRules=5
AndMethod='prod'
OrMethod='probor'
ImpMethod='prod'
AggMethod='sum'
DefuzzMethod='wtaver'

[Input1]
Name='mek'
Range=[0 1]
NumMFs=3
MF1='L':'gauss2mf',[0.136000 -0.040000 0.136000 0.095146]
MF2='M':'gauss2mf',[0.136000 0.415399 0.136000 0.595146]
MF3='H':'gauss2mf',[0.136000 0.915399 0.136000 1.040000]

[Input2]
Name='mk2'
Range=[0 1]
NumMFs=3
MF1='L':'gauss2mf',[0.136000 -0.040000 0.136000 0.089874]
MF2='M':'gauss2mf',[0.136000 0.410126 0.136000 0.589874]
MF3='H':'gauss2mf',[0.136000 0.910126 0.136000 1.040000]

[Output1]
Name='output1'
Range=[0 1]
NumMFs=3
MF1='L':'constant',[.05]
MF2='M':'constant',[0.65]
MF3='H':'constant',[1]

[Rules]
1 1, 1 (1) : 1
2 0, 2 (1) : 1
3 0, 3 (1) : 1
0 3, 3 (1) : 1
0 2, 2 (1) : 1
