# Supplementary material for: Fuzzy Logic Analysis of Kinase Pathway Crosstalk in TNF/EGF/Insulin-Induced Signaling
Source: PLoS Comput Biol. 2009 Apr 3;5(4):e1000340. doi: 10.1371/journal.pcbi.1000340 (PMC2663056; doi:10.1371/journal.pcbi.1000340)
Supplement: Dataset S1 — Matlab and python scripts for model simulation and analysis. (0.08 MB ZIP) [file pcbi.1000340.s007.zip › model files/3MF model/irsS3_s.fis]

[System]
Name='irsS3_s'
Type='sugeno'
Version=2.0
NumInputs=3
NumOutputs=1
NumRules=7
AndMethod='prod'
OrMethod='probor'
ImpMethod='prod'
AggMethod='sum'
DefuzzMethod='wtaver'

[Input1]
Name='egf'
Range=[0 1]
NumMFs=3
MF1='L':'gauss2mf',[0.1699 -0.05 0.1699 0.05]
MF2='M':'gauss2mf',[0.1699 0.45 0.1699 0.55]
MF3='H':'gauss2mf',[0.1699 0.95 0.1699 1.05]

[Input2]
Name='tnf'
Range=[0 1]
NumMFs=3
MF1='L':'gauss2mf',[0.1359 -0.04 0.1359 0.04]
MF2='M':'gauss2mf',[0.1359 0.46 0.1359 0.54]
MF3='H':'gauss2mf',[0.1359 0.9653 0.1359 1.045]

[Input3]
Name='time'
Range=[0 1]
NumMFs=3
MF1='L':'gauss2mf',[0.1359 -0.04 0.1359 0.04]
MF2='M':'gauss2mf',[0.1359 0.46 0.1359 0.54]
MF3='H':'gauss2mf',[0.1359 0.96 0.1359 1.04]

[Output1]
Name='irsS'
Range=[0 1]
NumMFs=3
MF1='L':'constant',[0]
MF2='M':'constant',[0.65]
MF3='H':'constant',[0.9]

[Rules]
0 -3 0, 1 (1) : 1
0 3 1, 3 (1) : 1
0 3 -1, 1 (1) : 1
1 0 0, 1 (0.25) : 1
2 0 1, 2 (1) : 1
-1 0 -1, 1 (1) : 1
3 0 1, 3 (1) : 1
