# Supplementary material for: Fuzzy Logic Analysis of Kinase Pathway Crosstalk in TNF/EGF/Insulin-Induced Signaling
Source: PLoS Comput Biol. 2009 Apr 3;5(4):e1000340. doi: 10.1371/journal.pcbi.1000340 (PMC2663056; doi:10.1371/journal.pcbi.1000340)
Supplement: Dataset S1 — Matlab and python scripts for model simulation and analysis. (0.08 MB ZIP) [file pcbi.1000340.s007.zip › model files/3MF model/proc3_s.fis]

[System]
Name='proc3_s'
Type='sugeno'
Version=2.0
NumInputs=2
NumOutputs=1
NumRules=4
AndMethod='prod'
OrMethod='probor'
ImpMethod='prod'
AggMethod='sum'
DefuzzMethod='wtaver'

[Input1]
Name='c8'
Range=[0 1]
NumMFs=3
MF1='L':'gauss2mf',[0.136 -0.178 0.136 0.00521615228181072]
MF2='M':'gauss2mf',[0.136 0.325 0.136 0.365]
MF3='H':'gauss2mf',[0.136 0.690551043485385 0.136 1.12]

[Input2]
Name='mk2jnk'
Range=[0 1]
NumMFs=3
MF1='L':'gauss2mf',[0.136 -0.122010582010582 0.136 0.00915941798941802]
MF2='M':'gauss2mf',[0.136 0.332 0.136 0.682464829530488]
MF3='H':'gauss2mf',[0.136 0.9987291005291 0.136 1.1275291005291]

[Output1]
Name='pc3'
Range=[0 1]
NumMFs=3
MF1='L':'constant',[0]
MF2='M':'constant',[0.3]
MF3='H':'constant',[0.9]

[Rules]
1 0, 3 (1) : 1
2 0, 2 (1) : 1
3 0, 1 (1) : 1
1 2, 1 (1) : 1
