# Supplementary material for: Fuzzy Logic Analysis of Kinase Pathway Crosstalk in TNF/EGF/Insulin-Induced Signaling
Source: PLoS Comput Biol. 2009 Apr 3;5(4):e1000340. doi: 10.1371/journal.pcbi.1000340 (PMC2663056; doi:10.1371/journal.pcbi.1000340)
Supplement: Dataset S1 — Matlab and python scripts for model simulation and analysis. (0.08 MB ZIP) [file pcbi.1000340.s007.zip › model files/3MF model/proc3_sn.fis]

[System]
Name='proc3_s'
Type='sugeno'
Version=2.0
NumInputs=2
NumOutputs=1
NumRules=4
AndMethod='prod'
OrMethod='probor'
ImpMethod='prod'
AggMethod='sum'
DefuzzMethod='wtaver'

[Input1]
Name='c8'
Range=[0 1]
NumMFs=3
MF1='L':'gauss2mf',[0.136000 -0.040000 0.136000 0.012374]
MF2='M':'gauss2mf',[0.136000 0.332626 0.136000 0.512374]
MF3='H':'gauss2mf',[0.136000 0.832626 0.136000 1.040000]

[Input2]
Name='mk2jnk'
Range=[0 1]
NumMFs=3
MF1='L':'gauss2mf',[0.136000 -0.040000 0.136000 0.093490]
MF2='M':'gauss2mf',[0.136000 0.413743 0.136000 0.593490]
MF3='H':'gauss2mf',[0.136000 0.913743 0.136000 1.040000]

[Output1]
Name='pc3'
Range=[0 1]
NumMFs=3
MF1='L':'constant',[0]
MF2='M':'constant',[0.3]
MF3='H':'constant',[0.9]

[Rules]
1 0, 3 (1) : 1
2 0, 2 (1) : 1
3 0, 1 (1) : 1
1 2, 1 (1) : 1
