# Supplementary material for: Fuzzy Logic Analysis of Kinase Pathway Crosstalk in TNF/EGF/Insulin-Induced Signaling
Source: PLoS Comput Biol. 2009 Apr 3;5(4):e1000340. doi: 10.1371/journal.pcbi.1000340 (PMC2663056; doi:10.1371/journal.pcbi.1000340)
Supplement: Dataset S1 — Matlab and python scripts for model simulation and analysis. (0.08 MB ZIP) [file pcbi.1000340.s007.zip › model files/akt_s.fis]

[System]
Name='akt4_s'
Type='sugeno'
Version=2.0
NumInputs=4
NumOutputs=1
NumRules=10
AndMethod='prod'
OrMethod='probor'
ImpMethod='prod'
AggMethod='sum'
DefuzzMethod='wtaver'

[Input1]
Name='insulin'
Range=[0 1]
NumMFs=2
MF1='L':'gauss2mf',[0.136 -0.04 0.343724806203779 0.0859788359788359]
MF2='H':'gauss2mf',[0.354264858134101 0.916666666666667 0.136 1.04]

[Input2]
Name='td-erk'
Range=[0 1]
NumMFs=2
MF1='L':'gauss2mf',[0.136 -0.04 0.349257218731665 0.078042328042328]
MF2='H':'gauss2mf',[0.363662967539568 0.924603174603175 0.0266 1.01]

[Input3]
Name='egf'
Range=[0 1]
NumMFs=2
MF1='L':'gauss2mf',[0.136 -0.04 0.340233851147742 0.0912698412698412]
MF2='H':'gauss2mf',[0.353716892733237 0.916666666666667 0.136 1.04]

[Input4]
Name='time'
Range=[0 1]
NumMFs=4
MF1='L':'gauss2mf',[0.1132 -0.03333 0.1132 0.03333]
MF2='LM':'gauss2mf',[0.1132 0.3 0.1133 0.3666]
MF3='MH':'gauss2mf',[0.1133 0.6334 0.1132 0.7]
MF4='H':'gauss2mf',[0.1132 0.9667 0.1131 1.033]

[Output1]
Name='Akt'
Range=[0 1]
NumMFs=3
MF1='L':'constant',[0]
MF2='M':'constant',[0.5]
MF3='H':'constant',[1]

[Rules]
0 2 0 0, 1 (1) : 1
2 0 0 0, 3 (1) : 1
1 0 1 1, 1 (1) : 1
1 0 1 2, 1 (1) : 1
1 0 1 3, 2 (1) : 1
1 0 1 4, 2 (1) : 1
-2 0 2 1, 3 (1) : 1
-2 0 2 2, 1 (1) : 1
-2 0 2 3, 2 (1) : 1
-2 0 2 4, 2 (1) : 1
