# Supplementary material for: Fuzzy Logic Analysis of Kinase Pathway Crosstalk in TNF/EGF/Insulin-Induced Signaling
Source: PLoS Comput Biol. 2009 Apr 3;5(4):e1000340. doi: 10.1371/journal.pcbi.1000340 (PMC2663056; doi:10.1371/journal.pcbi.1000340)
Supplement: Dataset S1 — Matlab and python scripts for model simulation and analysis. (0.08 MB ZIP) [file pcbi.1000340.s007.zip › model files/changeslope.py]

# this script produces new .fis files of the gates listed in the main program (bottom of the file) imposing the slope as specified.  inputs: file_s.fis, outputs: file_sn.fis
# Bree Aldridge December 21, 2007, breea@mit.edu

def changeafile(f, nf, slope):
	f = open(f,'r')
	nf = open(nf,'w')

	myfile=f.read().split('\n')

	#slope=.136
	alpha=1.1774

	mfcount=0
	inputs=0
	stoploop=0
	nummfslist=[]
	storage=[]
	#nummfs ave1 avd2 ave3 nummfs

	#later:
	#inputs nummfs ave12 ave23 nummfs...

	for line in myfile:
		if line.startswith('NumInputs') and stoploop==0:
			inputs=line.lstrip('NumInputs=')
		if line.startswith('NumMFs') and stoploop==0:
			nummfs=int(line.lstrip('NumMFs='))
			currentmfs=nummfs
			nummfslist.append(nummfs)
		if line.startswith('MF') and currentmfs>0 and stoploop==0:
			temp=line.strip(']')
			temp=temp.split('[')[1]
			paramlist=temp.split()
			if currentmfs==nummfs:
				storage.append(0)
				storage.append(float(paramlist[3]))
			elif currentmfs==1:
				storage.append(float(paramlist[1]))
				storage.append(1)
			else:
				storage.append(float(paramlist[1]))
				storage.append(float(paramlist[3]))
				#storage.append((p1+p2)/2)
			currentmfs = currentmfs-1

		if line.startswith('[Output'):
			stoploop=1;

	#print inputs
	#print nummfslist
	print storage
	
	#storage: 0, second x, first x, second x,...first x,1, repeat
	#x50: 0 x50 x50 0 x50 0 x50 (0 separates x50s)
	x50list=[]
	prev=0
	skip=0
	for curr in storage:
		if curr==0:
			x50list.append(0)
			skip=1
		elif skip==1:
			skip=0
		else:
			average=(prev+curr)/2
			x50list.append(average)
			skip=1
		prev=curr
	print x50list

	params=[]

	while len(x50list)>0:
		x50=x50list.pop(0)


		if x50==0:
			#first mf
			x50n=x50list[0]
			params.append(slope)
			params.append(-.04)
			params.append(slope)
			params.append(x50n-alpha*slope)
		elif len(x50list)>0 and x50list[0]>0:
			#middle mfs
			x50n=x50list[0]
			params.append(slope)
			params.append(x50+alpha*slope)
			params.append(slope)
			params.append(x50n-alpha*slope)
		else:
			#last
			params.append(slope)
			params.append(x50+alpha*slope)
			params.append(slope)
			params.append(1.04)


	#print params	

	currentp=0
	stoploop=0

	for line in myfile:

		if line.startswith('MF') and stoploop==0:
			linelist=line.split('[')
			nf.write(linelist[0])
			nf.write('[') 
			nf.write('%f' % params.pop(0)) 
			nf.write(' ')
			nf.write('%f' % params.pop(0)) 
			nf.write(' ')  
			nf.write('%f' % params.pop(0)) 
			nf.write(' ') 
			nf.write('%f' % params.pop(0))
			nf.write(']')
			nf.write('\n')
		else:
			nf.write(line)
			nf.write('\n')

		if line.startswith('[Output'):
			stoploop=1;


	f.close
	nf.close
	
#main program
slope=.25
files=['akt', 'proc3', 'erk', 'fkhr', 'ikk', 'irsS', 'irsY', 'mek', 'mk2', 'jnk', 'casp8']
#files=['mk22']
for file in files:
	changeafile(file+'_s'+'.fis', file+'_sn'+'.fis', slope)
