# Supplementary material for: Fuzzy Logic Analysis of Kinase Pathway Crosstalk in TNF/EGF/Insulin-Induced Signaling
Source: PLoS Comput Biol. 2009 Apr 3;5(4):e1000340. doi: 10.1371/journal.pcbi.1000340 (PMC2663056; doi:10.1371/journal.pcbi.1000340)
Supplement: Dataset S1 — Matlab and python scripts for model simulation and analysis. (0.08 MB ZIP) [file pcbi.1000340.s007.zip › model files/fkhr_s.fis]

[System]
Name='fkhr2_s'
Type='sugeno'
Version=2.0
NumInputs=4
NumOutputs=1
NumRules=6
AndMethod='prod'
OrMethod='probor'
ImpMethod='prod'
AggMethod='sum'
DefuzzMethod='wtaver'

[Input1]
Name='egf'
Range=[0 1]
NumMFs=2
MF1='L':'gauss2mf',[0.136 -0.04 0.384987866831425 0.0357142857142857]
MF2='H':'gauss2mf',[0.353512015271751 0.921957671957672 0.136 1.04]

[Input2]
Name='tnf'
Range=[0 1]
NumMFs=2
MF1='L':'gauss2mf',[0.136 -0.04 0.363987417454811 0.0648148148148148]
MF2='H':'gauss2mf',[0.354963775802782 0.919312169312169 0.136 1.04]

[Input3]
Name='insulin'
Range=[0 1]
NumMFs=2
MF1='L':'gauss2mf',[0.136 -0.04 0.348226211745305 0.0859788359788359]
MF2='H':'gauss2mf',[0.346017700996451 0.911375661375661 0.136 1.04]

[Input4]
Name='time'
Range=[0 1]
NumMFs=2
MF1='L':'gauss2mf',[0.1359 -0.04 0.1359 0.04]
MF2='H':'gauss2mf',[0.188909850609113 0.427248677248677 0.136 1.04]

[Output1]
Name='fkhr'
Range=[0 1]
NumMFs=2
MF1='L':'constant',[0]
MF2='H':'constant',[1]

[Rules]
1 0 0 0, 1 (1) : 1
0 0 0 -1, 1 (1) : 1
0 0 2 0, 1 (1) : 1
2 1 0 1, 2 (1) : 1
1 2 0 1, 2 (1) : 1
2 2 0 1, 2 (1) : 1
