# Supplementary material for: Fuzzy Logic Analysis of Kinase Pathway Crosstalk in TNF/EGF/Insulin-Induced Signaling
Source: PLoS Comput Biol. 2009 Apr 3;5(4):e1000340. doi: 10.1371/journal.pcbi.1000340 (PMC2663056; doi:10.1371/journal.pcbi.1000340)
Supplement: Dataset S1 — Matlab and python scripts for model simulation and analysis. (0.08 MB ZIP) [file pcbi.1000340.s007.zip › model files/ikk_sn.fis]

[System]
Name='ikk3_s'
Type='sugeno'
Version=2.0
NumInputs=3
NumOutputs=1
NumRules=4
AndMethod='prod'
OrMethod='probor'
ImpMethod='prod'
AggMethod='sum'
DefuzzMethod='wtaver'

[Input1]
Name='tnf'
Range=[0 1]
NumMFs=2
MF1='L':'gauss2mf',[0.250000 -0.040000 0.250000 0.347766]
MF2='H':'gauss2mf',[0.250000 0.936466 0.250000 1.040000]

[Input2]
Name='egf'
Range=[0 1]
NumMFs=2
MF1='L':'gauss2mf',[0.250000 -0.040000 0.250000 0.203004]
MF2='H':'gauss2mf',[0.250000 0.791704 0.250000 1.040000]

[Input3]
Name='time'
Range=[0 1]
NumMFs=2
MF1='mf1':'gauss2mf',[0.250000 -0.040000 0.250000 0.533549]
MF2='mf3':'gauss2mf',[0.250000 1.122249 0.250000 1.040000]

[Output1]
Name='ikk'
Range=[0 1]
NumMFs=3
MF1='L':'constant',[0]
MF2='M':'constant',[0.35]
MF3='H':'constant',[1]

[Rules]
2 0 2, 3 (1) : 1
0 2 0, 1 (0.25) : 1
2 0 1, 2 (1) : 1
1 0 0, 2 (1) : 1
