# Supplementary material for: Fuzzy Logic Analysis of Kinase Pathway Crosstalk in TNF/EGF/Insulin-Induced Signaling
Source: PLoS Comput Biol. 2009 Apr 3;5(4):e1000340. doi: 10.1371/journal.pcbi.1000340 (PMC2663056; doi:10.1371/journal.pcbi.1000340)
Supplement: Dataset S1 — Matlab and python scripts for model simulation and analysis. (0.08 MB ZIP) [file pcbi.1000340.s007.zip › model files/irsS_s.fis]

[System]
Name='irsS6_s'
Type='sugeno'
Version=2.0
NumInputs=3
NumOutputs=1
NumRules=6
AndMethod='prod'
OrMethod='probor'
ImpMethod='prod'
AggMethod='sum'
DefuzzMethod='wtaver'

[Input1]
Name='egf'
Range=[0 1]
NumMFs=2
MF1='L':'gauss2mf',[0.00746 -0.00132 0.343971689273324 0.0833333333333333]
MF2='H':'gauss2mf',[0.370910124677218 0.92989417989418 0.17 1.05]

[Input2]
Name='tnf'
Range=[0 1]
NumMFs=2
MF1='L':'gauss2mf',[0.136 -0.186 0.243 0.495635396274771]
MF2='H':'gauss2mf',[0.195520728735925 1.00132275132275 0.136 1.04]

[Input3]
Name='time'
Range=[0 1]
NumMFs=2
MF1='L':'gauss2mf',[0.136 -0.04 0.128 0.0754819933084953]
MF2='H':'gauss2mf',[0.157 0.412 0.136 1.773]

[Output1]
Name='irsS'
Range=[0 1]
NumMFs=2
MF1='L':'constant',[0]
MF2='H':'constant',[1]

[Rules]
0 1 0, 1 (1) : 1
0 2 1, 2 (1) : 1
0 2 2, 1 (1) : 1
1 0 0, 1 (0.25) : 1
2 0 2, 1 (1) : 1
2 0 1, 2 (1) : 1
