# Supplementary material for: Fuzzy Logic Analysis of Kinase Pathway Crosstalk in TNF/EGF/Insulin-Induced Signaling
Source: PLoS Comput Biol. 2009 Apr 3;5(4):e1000340. doi: 10.1371/journal.pcbi.1000340 (PMC2663056; doi:10.1371/journal.pcbi.1000340)
Supplement: Dataset S1 — Matlab and python scripts for model simulation and analysis. (0.08 MB ZIP) [file pcbi.1000340.s007.zip › model files/irsY_s.fis]

[System]
Name='irsY3_s'
Type='sugeno'
Version=2.0
NumInputs=3
NumOutputs=1
NumRules=5
AndMethod='prod'
OrMethod='probor'
ImpMethod='prod'
AggMethod='sum'
DefuzzMethod='wtaver'

[Input1]
Name='egf'
Range=[0 1]
NumMFs=2
MF1='L':'gauss2mf',[0.17 -0.0474 0.374 0.203828545759107]
MF2='H':'gauss2mf',[0.289833456584749 0.98015873015873 0.17 1.05]

[Input2]
Name='tnf'
Range=[0 1]
NumMFs=2
MF1='L':'gauss2mf',[0.136 -0.04 0.363 0.0516]
MF2='H':'gauss2mf',[0.373 0.951 0.136 1.04]

[Input3]
Name='time'
Range=[0 1]
NumMFs=2
MF1='L':'gauss2mf',[0.136 -0.116719576719577 0.149 0.00318042328042326]
MF2='H':'gauss2mf',[0.10917048904518 0.305555555555556 0.136 1.74]

[Output1]
Name='irsY'
Range=[0 1]
NumMFs=3
MF1='L':'constant',[0]
MF2='M':'constant',[0.5]
MF3='H':'constant',[1]

[Rules]
1 0 0, 1 (1) : 1
2 1 1, 3 (1) : 1
2 1 2, 1 (1) : 1
2 2 1, 2 (1) : 1
2 2 2, 1 (1) : 1
