# Supplementary material for: Fuzzy Logic Analysis of Kinase Pathway Crosstalk in TNF/EGF/Insulin-Induced Signaling
Source: PLoS Comput Biol. 2009 Apr 3;5(4):e1000340. doi: 10.1371/journal.pcbi.1000340 (PMC2663056; doi:10.1371/journal.pcbi.1000340)
Supplement: Dataset S1 — Matlab and python scripts for model simulation and analysis. (0.08 MB ZIP) [file pcbi.1000340.s007.zip › model files/mek_s.fis]

[System]
Name='mek4_s'
Type='sugeno'
Version=2.0
NumInputs=3
NumOutputs=1
NumRules=4
AndMethod='prod'
OrMethod='probor'
ImpMethod='prod'
AggMethod='sum'
DefuzzMethod='wtaver'

[Input1]
Name='egf'
Range=[0 1]
NumMFs=2
MF1='L':'gauss2mf',[0.136 -0.04 0.176 0.0384]
MF2='H':'gauss2mf',[0.233 0.528 0.136 1.04]

[Input2]
Name='akt'
Range=[0 1]
NumMFs=2
MF1='L':'gauss2mf',[0.136 -0.04 0.136 0.089874]
MF2='H':'gauss2mf',[0.136 0.41 0.136 1.06606271312837]

[Input3]
Name='erk_d'
Range=[0 1]
NumMFs=2
MF1='L':'gauss2mf',[0.136 -0.04 0.186 0.0304]
MF2='H':'gauss2mf',[0.195888203982733 0.48015873015873 0.136 1.04]

[Output1]
Name='pMEK'
Range=[0 1]
NumMFs=2
MF1='L':'constant',[0.1]
MF2='H':'constant',[1]

[Rules]
1 0 0, 1 (1) : 1
2 1 1, 2 (1) : 1
2 2 0, 1 (1) : 1
2 0 2, 1 (1) : 1
