# Supplementary material for: Fuzzy Logic Analysis of Kinase Pathway Crosstalk in TNF/EGF/Insulin-Induced Signaling
Source: PLoS Comput Biol. 2009 Apr 3;5(4):e1000340. doi: 10.1371/journal.pcbi.1000340 (PMC2663056; doi:10.1371/journal.pcbi.1000340)
Supplement: Dataset S1 — Matlab and python scripts for model simulation and analysis. (0.08 MB ZIP) [file pcbi.1000340.s007.zip › model files/mk2_sn.fis]

[System]
Name='mk22_s'
Type='sugeno'
Version=2.0
NumInputs=2
NumOutputs=1
NumRules=3
AndMethod='prod'
OrMethod='probor'
ImpMethod='prod'
AggMethod='sum'
DefuzzMethod='wtaver'

[Input1]
Name='tnf'
Range=[0 1]
NumMFs=2
MF1='L':'gauss2mf',[0.250000 -0.040000 0.250000 0.176550]
MF2='H':'gauss2mf',[0.250000 0.765250 0.250000 1.040000]

[Input2]
Name='time'
Range=[0 1]
NumMFs=2
MF1='L':'gauss2mf',[0.250000 -0.040000 0.250000 -0.075400]
MF2='H':'gauss2mf',[0.250000 0.513300 0.250000 1.040000]

[Output1]
Name='mk2'
Range=[0 1]
NumMFs=2
MF1='L':'constant',[0.01]
MF2='H':'constant',[1]

[Rules]
1 1, 1 (1) : 1
2 1, 2 (1) : 1
0 2, 1 (1) : 1
