# Supplementary material for: Fuzzy Logic Analysis of Kinase Pathway Crosstalk in TNF/EGF/Insulin-Induced Signaling
Source: PLoS Comput Biol. 2009 Apr 3;5(4):e1000340. doi: 10.1371/journal.pcbi.1000340 (PMC2663056; doi:10.1371/journal.pcbi.1000340)
Supplement: Dataset S1 — Matlab and python scripts for model simulation and analysis. (0.08 MB ZIP) [file pcbi.1000340.s007.zip › model files/proc3_s.fis]

[System]
Name='proc34_s'
Type='sugeno'
Version=2.0
NumInputs=3
NumOutputs=1
NumRules=5
AndMethod='prod'
OrMethod='probor'
ImpMethod='prod'
AggMethod='sum'
DefuzzMethod='wtaver'

[Input1]
Name='c8'
Range=[0 1]
NumMFs=2
MF1='L':'gauss2mf',[0.0471 -0.0463 0.39 0.078]
MF2='H':'gauss2mf',[0.291 0.884 0.136 1.34]

[Input2]
Name='mk2jnk'
Range=[0 1]
NumMFs=2
MF1='L':'gauss2mf',[0.019 -0.0569 0.353 0.0463]
MF2='H':'gauss2mf',[0.348 0.893 0.00474 1.28]

[Input3]
Name='Akt'
Range=[0 1]
NumMFs=3
MF1='L':'gauss2mf',[0.17 -0.0764550264550265 0.17 0.0235449735449735]
MF2='M':'gauss2mf',[0.229 0.506 0.17 0.518]
MF3='H':'gauss2mf',[0.225 0.988 0.136 1.01]

[Output1]
Name='pc3'
Range=[0 1]
NumMFs=3
MF1='L':'constant',[0]
MF2='H':'constant',[0.9]
MF3='M':'constant',[0.5]

[Rules]
1 0 0, 2 (1) : 1
2 0 0, 1 (1) : 1
1 2 0, 1 (1) : 1
0 0 2, 1 (0.75) : 1
0 0 3, 3 (0.75) : 1
