# Supplementary material for: Fuzzy Logic Analysis of Kinase Pathway Crosstalk in TNF/EGF/Insulin-Induced Signaling
Source: PLoS Comput Biol. 2009 Apr 3;5(4):e1000340. doi: 10.1371/journal.pcbi.1000340 (PMC2663056; doi:10.1371/journal.pcbi.1000340)
Supplement: Dataset S1 — Matlab and python scripts for model simulation and analysis. (0.08 MB ZIP) [file pcbi.1000340.s007.zip › model files/regression/basic_2in_1out_232mem_sug.fis]

[System]
Name='basic_2in_1out_232mem_sug'
Type='sugeno'
Version=2.0
NumInputs=2
NumOutputs=1
NumRules=12
AndMethod='prod'
OrMethod='probor'
ImpMethod='prod'
AggMethod='sum'
DefuzzMethod='wtaver'

[Input1]
Name='tnf'
Range=[0 1]
NumMFs=2
MF1='L':'gauss2mf',[0.25 -0.04 0.25 0.17655]
MF2='H':'gauss2mf',[0.25 0.76525 0.25 1.04]

[Input2]
Name='time'
Range=[0 1]
NumMFs=3
MF1='L':'gauss2mf',[0.25 -0.024 0.0398 0.0225]
MF2='M':'gauss2mf',[0.0225 0.094 0.25 -0.0813895426659057]
MF3='H':'gauss2mf',[0.25 0.501998412698413 0.25 1.00269841269841]

[Output1]
Name='mk2'
Range=[0 1]
NumMFs=2
MF1='L':'constant',[0]
MF2='H':'constant',[1]

[Rules]
1 1, 1 (1) : 1
2 1, 1 (1) : 1
1 2, 1 (1) : 1
2 2, 1 (1) : 1
1 3, 1 (1) : 1
2 3, 1 (1) : 1
1 1, 2 (1) : 1
2 1, 2 (1) : 1
1 2, 2 (1) : 1
2 2, 2 (1) : 1
1 3, 2 (1) : 1
2 3, 2 (1) : 1
