# Supplementary material for: Fuzzy Logic Analysis of Kinase Pathway Crosstalk in TNF/EGF/Insulin-Induced Signaling
Source: PLoS Comput Biol. 2009 Apr 3;5(4):e1000340. doi: 10.1371/journal.pcbi.1000340 (PMC2663056; doi:10.1371/journal.pcbi.1000340)
Supplement: Dataset S1 — Matlab and python scripts for model simulation and analysis. (0.08 MB ZIP) [file pcbi.1000340.s007.zip › model files/regression/basic_2in_1out_343mem_g_skew_sug6.fis]

[System]
Name='basic_2in_1out_343mem_g_skew_sug6'
Type='sugeno'
Version=2.0
NumInputs=2
NumOutputs=1
NumRules=36
AndMethod='min'
OrMethod='max'
ImpMethod='prod'
AggMethod='sum'
DefuzzMethod='wtaver'

[Input1]
Name='input1'
Range=[0 1]
NumMFs=3
MF1='mf1':'gauss2mf',[0.1359 -0.04 0.1359 0.04]
MF2='mf2':'gauss2mf',[0.1359 0.46 0.1359 0.54]
MF3='mf3':'gauss2mf',[0.1359 0.96 0.1359 1.04]

[Input2]
Name='input2'
Range=[0 1]
NumMFs=4
MF1='mf1':'gauss2mf',[0.136 -0.0611640211640212 0.0246 0.0225359788359788]
MF2='mf2':'gauss2mf',[0.0254 0.086 0.0337 0.205030276950223]
MF3='mf3':'gauss2mf',[0.0379 0.289332834562331 0.0941 0.618]
MF4='mf4':'gauss2mf',[0.0827648033204803 0.816137566137566 0.0131 1.43]

[Output1]
Name='output1'
Range=[0 1]
NumMFs=3
MF1='mf1':'constant',[0]
MF2='mf2':'constant',[0.5]
MF3='mf3':'constant',[1]

[Rules]
1 1, 1 (1) : 1
1 2, 1 (1) : 1
1 3, 1 (1) : 1
1 4, 1 (1) : 1
2 1, 1 (1) : 1
2 2, 1 (1) : 1
2 3, 1 (1) : 1
2 4, 1 (1) : 1
3 1, 1 (1) : 1
3 2, 1 (1) : 1
3 3, 1 (1) : 1
3 4, 1 (1) : 1
1 1, 2 (1) : 1
1 2, 2 (1) : 1
1 3, 2 (1) : 1
1 4, 2 (1) : 1
2 1, 2 (1) : 1
2 2, 2 (1) : 1
2 3, 2 (1) : 1
2 4, 2 (1) : 1
3 1, 2 (1) : 1
3 2, 2 (1) : 1
3 3, 2 (1) : 1
3 4, 2 (1) : 1
1 1, 3 (1) : 1
1 2, 3 (1) : 1
1 3, 3 (1) : 1
1 4, 3 (1) : 1
2 1, 3 (1) : 1
2 2, 3 (1) : 1
2 3, 3 (1) : 1
2 4, 3 (1) : 1
3 1, 3 (1) : 1
3 2, 3 (1) : 1
3 3, 3 (1) : 1
3 4, 3 (1) : 1
