# Supplementary material for: Fuzzy Logic Analysis of Kinase Pathway Crosstalk in TNF/EGF/Insulin-Induced Signaling
Source: PLoS Comput Biol. 2009 Apr 3;5(4):e1000340. doi: 10.1371/journal.pcbi.1000340 (PMC2663056; doi:10.1371/journal.pcbi.1000340)
Supplement: Dataset S1 — Matlab and python scripts for model simulation and analysis. (0.08 MB ZIP) [file pcbi.1000340.s007.zip › model files/regression/fitfuzzy213.m]

function ff=fitfuzzy213(w0,invals)

%fismat = readfis(fisfile);
fismat = readfis('basic_2in_1out_232mem_sug.fis');
%fismat = readfis('mk2.fis');
ruleList=getfis(fismat,'ruleList');
%w1=round(w0*2)/2;
%w0(w0<.2)=0;

weightsn=w0;
numrules=length(w0);
%normalize weights
for i=1:numrules/2
    mysum=weightsn(i)+weightsn(i+numrules/2);%+weightsn(i+2*numrules/3);
    weightsn(i)=weightsn(i)/mysum;
    weightsn(i+numrules/2)=weightsn(i+numrules/2)/mysum;
    %weightsn(i+numrules/3)=weightsn(i+numrules/3)/mysum;
end

ruleList(:,4)=weightsn;%w0
fismat=setfis(fismat,'ruleList',ruleList);

ff=evalfis(invals,fismat);
