# Supplementary material for: Fuzzy Logic Analysis of Kinase Pathway Crosstalk in TNF/EGF/Insulin-Induced Signaling
Source: PLoS Comput Biol. 2009 Apr 3;5(4):e1000340. doi: 10.1371/journal.pcbi.1000340 (PMC2663056; doi:10.1371/journal.pcbi.1000340)
Supplement: Dataset S1 — Matlab and python scripts for model simulation and analysis. (0.08 MB ZIP) [file pcbi.1000340.s007.zip › model files/regression/fitmk2.m]

% This program optimized rule weights to fin the best fitting rules for the
% given data.  This implementation is for the 3-MF gate shown in the
% Supplementary materials

% Bree Aldridge 10 October 2007

load moaddata;
cond=10;
tps=13;

traindata=moads(:,1); %mk2
times=linspace(0,1,tps);

h=1;
l=0;
m=.5;
ml=.1;

intnf=[];
tnfs=[l m h l m h l ml m h];
for i=1:cond
    intnf=[intnf ones(1,13)*tnfs(i)];
end

intime=[];
for i=1:cond
    intime=[intime times];
end
tic
trainin=[intnf' intime'];

numrules=3*4*3;
initialweights=.8*ones(1,numrules);

[weights, resnorm, residual, exitflag]=lsqcurvefit(@fitfuzzy213, initialweights, trainin,traindata, zeros(1,numrules), ones(1,numrules));
toc


weightsn=weights;

%normalize weights
for i=1:numrules/3
    mysum=weightsn(i)+weightsn(i+numrules/3)+weightsn(i+2*numrules/3);
    weightsn(i)=weightsn(i)/mysum;
    weightsn(i+numrules/3)=weightsn(i+numrules/3)/mysum;
    weightsn(i+numrules/3)=weightsn(i+numrules/3)/mysum;
end
    
    
    
results = [traindata';evalfis(trainin,readfis('mk2_sn.fis'))';fitfuzzy213(weights,trainin)';fitfuzzy213(weightsn,trainin)'];
plotresults=results;
plotresults(end+1,:)=plotresults(end,:);
plotresults(:,end+1)=plotresults(:,end);
figure;
h=pcolor(plotresults)
set(h,'LineStyle','none')
colormap('Hot')
