# Supplementary material for: Fuzzy Logic Analysis of Kinase Pathway Crosstalk in TNF/EGF/Insulin-Induced Signaling
Source: PLoS Comput Biol. 2009 Apr 3;5(4):e1000340. doi: 10.1371/journal.pcbi.1000340 (PMC2663056; doi:10.1371/journal.pcbi.1000340)
Supplement: Dataset S1 — Matlab and python scripts for model simulation and analysis. (0.08 MB ZIP) [file pcbi.1000340.s007.zip › model files/run_sn.m]

% This script runs and plots the heatmap for the FL model embedded in Simulink.  
% The FL gates are stores as .fis files in the same directory.  

% IMPORTANT!!!  In many versions of Matlab, we see a reproducible bug when
% running the Simulink FL model.  It may appear each time Matlab is
% restarted.  If you run this script and you see "black" for an entire
% column (e.g. that FL gate was not working), the fix is easy: copy the
% file fuzblockmask.m into you MATLABROOT\toolbox\fuzzy\fuzzy' directory to
% replace the old file.  (Bug fix provided by Rong Chen at The Mathworks)

% Bree Aldridge, 10/25/07

modelfile='model';

%input values
H=[0 1; 1 1]; %1
L=[0 0; 1 0;]; %0
M =[0 .5; 1 .5]; %.5
ML=[0 .1; 1 .1]; %.1

results=[]

%condition 1
tnf=L;
egf=L;
insulin=L;
[t,x,y]=sim(modelfile);
results=simout.signals.values;
 
%condition 2
tnf=M;
egf=L;
insulin=L;
[t,x,y]=sim(modelfile);
results=[results; simout.signals.values];

%condition 3
tnf=H;
egf=L;
insulin=L;
[t,x,y]=sim(modelfile);
results=[results; simout.signals.values];

%condition 4
tnf=L;
egf=H;
insulin=L;
[t,x,y]=sim(modelfile);
results=[results; simout.signals.values];

%condition 5
tnf=M;
egf=M;
insulin=L;
[t,x,y]=sim(modelfile);
results=[results; simout.signals.values];

%condition 6
tnf=H;
egf=H;
insulin=L;
[t,x,y]=sim(modelfile);
results=[results; simout.signals.values];

%condition 7
tnf=L;
egf=L;
insulin=H;
[t,x,y]=sim(modelfile);
results=[results; simout.signals.values];

%condition 8
tnf=ML;
egf=L;
insulin=ML;
[t,x,y]=sim(modelfile);
results=[results; simout.signals.values];

%condition 9
tnf=M;
egf=L;
insulin=M;
[t,x,y]=sim(modelfile);
results=[results; simout.signals.values];

%condition 10
tnf=H;
egf=L;
insulin=H;
[t,x,y]=sim(modelfile);
results=[results; simout.signals.values];

plotresults=results;
%expand the results matrix arbitrarily to plot the original matrix with
%pcolor
plotresults(end+1,:)=plotresults(end,:);
plotresults(:,end+1)=plotresults(:,end);

%plot
figure;
h=pcolor(plotresults)
set(h,'LineStyle','none')
colormap('Hot')
