# Supplementary material for: Fuzzy Logic Analysis of Kinase Pathway Crosstalk in TNF/EGF/Insulin-Induced Signaling
Source: PLoS Comput Biol. 2009 Apr 3;5(4):e1000340. doi: 10.1371/journal.pcbi.1000340 (PMC2663056; doi:10.1371/journal.pcbi.1000340)
Supplement: Dataset S1 — Matlab and python scripts for model simulation and analysis. (0.08 MB ZIP) [file pcbi.1000340.s007.zip › model files/runmoad.m]

% Plots the heatmap of the dataset used from Gaudet et al. 2005
% Bree Aldridge, 9/7/07

load moadaug1607
figure
plotmoad=moads;
plotmoad(:,end+1)=plotmoad(:, end);
plotmoad(end+1,:)=plotmoad(end,:);
h=pcolor(plotmoad)
set(h,'LineStyle','none')
colormap('Hot')
