# Supplementary material for: Fuzzy Logic Analysis of Kinase Pathway Crosstalk in TNF/EGF/Insulin-Induced Signaling
Source: PLoS Comput Biol. 2009 Apr 3;5(4):e1000340. doi: 10.1371/journal.pcbi.1000340 (PMC2663056; doi:10.1371/journal.pcbi.1000340)
Supplement: Dataset S1 — Matlab and python scripts for model simulation and analysis. (0.08 MB ZIP) [file pcbi.1000340.s007.zip › model files/sidebyside.asv]

load results

FLfit=sum(sum(((resultsFL-resultsDATA).^2)))/130/11;
BLfit=sum(sum(((resultsDL-resultsDATA).^2)))/130/11;

figure;

for i=1:10
    subplot(3,10,i), plot(resultsDATA(1+13*(i-1):13*i,7))
    hold on
    xlim([0 1]);ho
    ylim([0 1]); hold on;

    subplot(3,10,10+i), plot(resultsFL(1+13*(i-1):13*i,7))
   %xlim([0 1]); ylim([0 1]);

    subplot(3,10,20+i), plot(resultsDL(1+13*(i-1):13*i,7))
    %hold on; xlim([0 1]); ylim([0 1]); 
  
end
